# Supplementary material for: Association of Potassium Level at Discharge with Long-Term Mortality in Hospitalized Patients with Heart Failure
Source: J Clin Med. 2022 Dec 11;11(24):7358. doi: 10.3390/jcm11247358 (PMC9782550; doi:10.3390/jcm11247358)
Supplement: Supplementary file 1 [file jcm-11-07358-s001.zip]

Archive with 1 entries (1 files):
- jcm-2046267-supplementary.pdf
